# Supplementary material for: Capacity for upregulation of emotional processing in psychopathy: all you have to do is ask
Source: Soc Cogn Affect Neurosci. 2018 Sep 25;13(11):1163–76. doi: 10.1093/scan/nsy088 (PMC6234320; doi:10.1093/scan/nsy088)
Supplement: Supplementary Data [file nsy088_suppl_data.zip]

Archive with 29 entries (29 files):
- scan-17-477-File011.docx
- scan-17-477-File031.docx
- scan-17-477-File013.docx
- scan-17-477-File032.docx
- scan-17-477-File023.docx
- scan-17-477-File024.docx
- scan-17-477-File035.docx
- scan-17-477-File026.docx
- scan-17-477-File015.docx
- scan-17-477-File030.docx
- scan-17-477-File016.docx
- scan-17-477-File009.docx
- scan-17-477-File025.docx
- scan-17-477-File019.docx
- scan-17-477-File027.docx
- scan-17-477-File034.docx
- scan-17-477-File021.docx
- scan-17-477-File014.docx
- scan-17-477-File020.docx
- scan-17-477-File033.docx
- scan-17-477-File010.docx
- scan-17-477-File022.docx
- scan-17-477-File029.docx
- scan-17-477-File012.docx
- scan-17-477-File017.docx
- scan-17-477-File008.docx
- scan-17-477-File028.docx
- scan-17-477-File018.docx
- scan-17-477-File036.docx
